# Supplementary material for: A Multi-Omics Approach Reveals Enrichment in Metabolites Involved in the Regulation of the Glutathione Pathway in LIN28B-Dependent Cancer Cells
Source: Int J Mol Sci. 2024 Jan 27;25(3):1602. doi: 10.3390/ijms25031602 (PMC10855783; doi:10.3390/ijms25031602)
Supplement: Supplementary file 1 [file ijms-25-01602-s001.zip]

Archive with 5 entries (5 files):
- Supplementary Figure S1.tif
- Supplementary Figure S2.tif
- Supplementary Figure S3.tif
- Supplementary_Table_S1.pdf
- Supplementary_Table_S2.xlsx
