# Supplementary material for: A Multi-Omics Approach Reveals Enrichment in Metabolites Involved in the Regulation of the Glutathione Pathway in LIN28B-Dependent Cancer Cells
Source: Int J Mol Sci. 2024 Jan 27;25(3):1602. doi: 10.3390/ijms25031602 (PMC10855783; doi:10.3390/ijms25031602)
Supplement: Supplementary file 1 [file ijms-25-01602-s001.zip › Supplementary_Table_S2.xlsx]

## Sheet: joint_pathway_analysis
Combine p values (unweighted)
Degree Centrality
name	Total	Hits.cmpd	Hits.gene	p-value	adjusted-p-value
Glutathione metabolism	56	2	18	0.00041448	0.015958	L-Glutamic acid	Pyroglutamic acid	hsa:290	hsa:51056	hsa:2878	hsa:2882	hsa:493869	hsa:2879	hsa:51060	hsa:2539	hsa:2730	hsa:2946	hsa:2948	hsa:2953	hsa:373156	hsa:4258	hsa:653689	hsa:4953	hsa:6723	hsa:50484
Aminoacyl-tRNA biosynthesis	74	7	6	0.0059569	0.10494	L-Glutamic acid	L-Glutamine	L-Methionine	L-Isoleucine	L-Leucine	L-Tryptophan	L-Phenylalanine	hsa:10056	hsa:2193	hsa:57038	hsa:92935	hsa:55699	hsa:5188
Valine, leucine and isoleucine biosynthesis	12	2	2	0.019232	0.21155	L-Leucine	L-Isoleucine	hsa:113675	hsa:586
Butanoate metabolism	29	1	8	0.04413	0.31283	L-Glutamic acid	hsa:56898	hsa:622	hsa:65985	hsa:3155	hsa:3157	hsa:39	hsa:1892	hsa:18
D-Glutamine and D-glutamate metabolism	10	2	1	0.07453	0.36283	L-Glutamic acid	L-Glutamine	hsa:2746
Nitrogen metabolism	10	2	1	0.07453	0.36283	L-Glutamic acid	L-Glutamine	hsa:2746
Arginine biosynthesis	27	2	2	0.3803	1	L-Glutamic acid	L-Glutamine	hsa:2746	hsa:84706
Glyoxylate and dicarboxylate metabolism	56	2	6	0.39983	1	L-Glutamic acid	L-Glutamine	hsa:48	hsa:39	hsa:84693	hsa:5095	hsa:275	hsa:847
Valine, leucine and isoleucine degradation	88	2	14	0.45434	1	L-Isoleucine	L-Leucine	hsa:39	hsa:3157	hsa:3155	hsa:549	hsa:1892	hsa:586	hsa:3032	hsa:11112	hsa:84693	hsa:5095	hsa:18	hsa:26275	hsa:197322	hsa:65985
Cysteine and methionine metabolism	71	1	13	0.47112	1	L-Methionine	hsa:4507	hsa:6723	hsa:262	hsa:875	hsa:4144	hsa:10768	hsa:23382	hsa:113675	hsa:4357	hsa:3939	hsa:3945	hsa:2730	hsa:586
Alanine, aspartate and glutamate metabolism	61	2	7	0.56455	1	L-Glutamic acid	L-Glutamine	hsa:339983	hsa:158	hsa:84706	hsa:2746	hsa:18	hsa:5471	hsa:284716
Phenylalanine metabolism	21	1	2	0.59544	1	L-Phenylalanine	hsa:4128	hsa:4129
Histidine metabolism	32	1	3	0.7094	1	L-Glutamic acid	hsa:4128	hsa:4129	hsa:3176
Arginine and proline metabolism	78	1	11	0.74509	1	L-Glutamic acid	hsa:1159	hsa:548596	hsa:6723	hsa:262	hsa:6303	hsa:4128	hsa:4129	hsa:5033	hsa:8974	hsa:51056	hsa:4953
Tyrosine metabolism	88	3	7	0.75737	1	Norepinephrine	DL-Dopa	Tyramine	hsa:4128	hsa:4129	hsa:1312	hsa:128	hsa:5409	hsa:2184	hsa:7306
Tryptophan metabolism	84	3	6	0.77395	1	L-Tryptophan	3-Hydroxyanthranilic acid	Tryptamine	hsa:4128	hsa:4129	hsa:39	hsa:1892	hsa:55526	hsa:847
Porphyrin and chlorophyll metabolism	53	1	4	0.87377	1	L-Glutamic acid	hsa:2990	hsa:644	hsa:645	hsa:3052
Purine metabolism	166	2	25	0.88476	1	L-Glutamine	Uric acid	hsa:50484	hsa:5471	hsa:158	hsa:5139	hsa:5140	hsa:27115	hsa:5142	hsa:5144	hsa:5150	hsa:5151	hsa:107	hsa:10201	hsa:29922	hsa:4833	hsa:115024	hsa:84618	hsa:3251	hsa:2987	hsa:2977	hsa:4881	hsa:5152	hsa:8654	hsa:2272	hsa:5315	hsa:50808
Pyrimidine metabolism	99	1	12	0.96587	1	L-Glutamine	hsa:50484	hsa:7372	hsa:10201	hsa:29922	hsa:4833	hsa:7371	hsa:115024	hsa:84618	hsa:1806	hsa:1635	hsa:1854	hsa:7083
Supplementary Table S2. Joint-pathway analysis for significantly overexpressed metabolites and transcripts in iLIN28B neuroblastoma cells.
